# Supplementary material for: Machine learning techniques for imbalanced multiclass malware classification through adaptive feature selection
Source: PeerJ Comput Sci. 2025 Mar 25;11:e2752. doi: 10.7717/peerj-cs.2752 (PMC12190268; doi:10.7717/peerj-cs.2752)
Supplement: Supplemental Information 3 — Source code for mean and variance of 10 fold results for RF on VirusShare dataset without using AFS. [file peerj-cs-11-2752-s003.ipynb]

# %% [code]
#For each Random State i.e. SPLIT The Iteration-1 RF,SVC,KNN,ECLF Scores are considered 
#Iteration-1 means no use of Adaptive Feature Section
#Results of All base models and Ens model
#VirusSample_Base_Ens_Models_10_Fold_No_AFS_scores
import numpy as np
import pandas as pd

# %% [code]
Cla_Report=pd.DataFrame()
Cla_Report=pd.read_csv('RF_VirusShare_Base_Ens_Models_10_Fold_No_AFS_scores')
Cla_Report.shape

# %% [code]
Cla_Report

# %% [code]
Cla_Report_RF = Cla_Report[Cla_Report['ClassifierName'] == 'RF ']
#Cla_Report_SVC = Cla_Report[Cla_Report['ClassifierName'] == 'SVC ']
#Cla_Report_KNN = Cla_Report[Cla_Report['ClassifierName'] == 'KNN ']
#Cla_Report_ECLF = Cla_Report[Cla_Report['ClassifierName'] == 'ECLF ']

# %% [code]
print(round(Cla_Report_RF[['PRE', 'REC','F1','ACC']].mean(),2))
MEAN_RF=round(Cla_Report_RF[['PRE', 'REC','F1','ACC']].mean(),2)
print(round(Cla_Report_RF[['PRE', 'REC','F1','ACC']].std(),2))
STD_RF=round(Cla_Report_RF[['PRE', 'REC','F1','ACC']].std(),2)

for i in range(0,4):
    print(MEAN_RF[i],"+-",STD_RF[i])

# %% [code]
