# Supplementary material for: Machine learning techniques for imbalanced multiclass malware classification through adaptive feature selection
Source: PeerJ Comput Sci. 2025 Mar 25;11:e2752. doi: 10.7717/peerj-cs.2752 (PMC12190268; doi:10.7717/peerj-cs.2752)
Supplement: Supplemental Information 6 [file peerj-cs-11-2752-s006.ipynb]

# %% [markdown]
##     VIRUSSHARE 80:20 split
Deleted pattern    : @System@@@Z  
'API_Data_Adware': 0.05, 'API_Data_Agent': 0.05, 'API_Data_Backdoor': 0.05, 'API_Data_Downloader': 0.09, 'API_Data_Ransomware': 0.05, 'API_Data_Trojan': 0.05, 'API_Data_Virus': 0.05, 'API_Data_Worms': 0.1

# %% [code]
import time
import pickle
import pandas as pd 
import numpy as np
from gensim.models import Word2Vec
import gensim
from matplotlib import pyplot as plt
import plotly.graph_objects as go
from nltk.tokenize import word_tokenize
from sklearn.model_selection import train_test_split
from sklearn import preprocessing,naive_bayes, pipeline, manifold 
from sklearn.preprocessing import StandardScaler
from sklearn.preprocessing import MinMaxScaler
from sklearn.preprocessing import RobustScaler
from tensorflow.keras.preprocessing.text import Tokenizer
from tensorflow.keras.preprocessing.text import text_to_word_sequence
from tensorflow.keras.preprocessing.sequence import pad_sequences
import seaborn as sns
import re
import nltk
from sklearn.pipeline import Pipeline
from sklearn.model_selection import GridSearchCV
from sklearn.feature_extraction.text import TfidfVectorizer

# %% [code]
from sklearn.naive_bayes import MultinomialNB
from sklearn.ensemble import RandomForestClassifier
from sklearn.linear_model import LogisticRegression
from sklearn.svm import SVC
from numpy import std
from sklearn.model_selection import cross_val_score
from sklearn.model_selection import RepeatedStratifiedKFold
from matplotlib import pyplot
from sklearn.metrics import confusion_matrix, classification_report,accuracy_score, precision_score, recall_score, f1_score
from sklearn.model_selection import cross_val_score
from sklearn.model_selection import RepeatedStratifiedKFold
from sklearn.ensemble import RandomForestClassifier, VotingClassifier
from sklearn.neighbors import KNeighborsClassifier
from sklearn.metrics import precision_recall_curve, roc_curve, auc
import seaborn as sn
import matplotlib.pyplot as plt
from sklearn.preprocessing import LabelBinarizer

import matplotlib.pyplot as plt
from sklearn.metrics import RocCurveDisplay
from sklearn.metrics import roc_curve, auc
from itertools import cycle

# %% [code]
ORG_LABELS = open("ORG_TEST_LABELS.txt", 'r')
ECLF_LABELS = open("ECLF_OUTPUT_LABELS.txt", 'r')
y_test = ORG_LABELS.readlines()
y_predict_ECLF=ECLF_LABELS.readlines()

# %% [code]
y_test=str(y_test[0])
y_test=y_test.replace('[','')
y_test=y_test.replace(']','')
#print(ORG_LABELS)
y_test=list(map(int,y_test.split(',')))

y_predict_ECLF=str(y_predict_ECLF[0])
y_predict_ECLF=y_predict_ECLF.replace('[','')
y_predict_ECLF=y_predict_ECLF.replace(']','')
#print(ORG_LABELS)
y_predict_ECLF=list(map(int,y_predict_ECLF.split(',')))

# %% [code]

conf_matrix_ECLF=confusion_matrix(y_test, y_predict_ECLF)
print(conf_matrix_ECLF)
print(f'{classification_report(y_test, y_predict_ECLF)}')

# %% [code]
target_names=['Adware','Agent','Backdoor','Downloader','Ransomware','Trojan','Virus','Worms']
n_classes=8
colors = cycle(["aqua", "darkorange", "cornflowerblue","blue","red","green","yellow","magenta"])

# %% [code]
#Heatmapof the confusion matrix ECLF Model
import seaborn as sn
import matplotlib.pyplot as plt
plt.figure(figsize = (12,8))
x_label=target_names #x_label=['Adware','Agent','Backdoor','Trojan','Virus','Worms']
y_label=target_names #y_label=['Adware','Agent','Backdoor','Trojan','Virus','Worms']
sn.heatmap(conf_matrix_ECLF, annot=True,cmap="Greens",fmt='.4g',annot_kws={"size": 14},xticklabels=x_label, yticklabels=y_label)
plt.xlabel('Predicted')
plt.ylabel('Actual')
plt.savefig("VirusShare_ECLF_cfm.eps",format='eps',dpi=1200)

# %% [code]
#KNN_OUTPUT_LABELS.txt
KNN_LABELS = open("KNN_OUTPUT_LABELS.txt", 'r')
y_predict_KNN=KNN_LABELS.readlines()

y_predict_KNN=str(y_predict_KNN[0])
y_predict_KNN=y_predict_KNN.replace('[','')
y_predict_KNN=y_predict_KNN.replace(']','')
#print(ORG_LABELS)
y_predict_KNN=list(map(int,y_predict_KNN.split(',')))

conf_matrix_KNN=confusion_matrix(y_test, y_predict_KNN)
print(conf_matrix_KNN)
print(f'{classification_report(y_test, y_predict_KNN)}')


# %% [code]
#Heatmapof the confusion matrix KNN Model
import seaborn as sn
import matplotlib.pyplot as plt
plt.figure(figsize = (12,8))
x_label=target_names #x_label=['Adware','Agent','Backdoor','Trojan','Virus','Worms']
y_label=target_names #y_label=['Adware','Agent','Backdoor','Trojan','Virus','Worms']
sn.heatmap(conf_matrix_KNN, annot=True,cmap="Greens",fmt='.4g',annot_kws={"size": 14},xticklabels=x_label, yticklabels=y_label)
plt.xlabel('Predicted')
plt.ylabel('Actual')
plt.savefig("VirusShare_KNN_cfm.eps",format='eps',dpi=1200)

# %% [code]
#RF_OUTPUT_LABELS.txt
RF_LABELS = open("RF_OUTPUT_LABELS.txt", 'r')
y_predict_RF=RF_LABELS.readlines()

y_predict_RF=str(y_predict_RF[0])
y_predict_RF=y_predict_RF.replace('[','')
y_predict_RF=y_predict_RF.replace(']','')
#print(ORG_LABELS)
y_predict_RF=list(map(int,y_predict_RF.split(',')))

conf_matrix_RF=confusion_matrix(y_test, y_predict_RF)
print(conf_matrix_RF)
print(f'{classification_report(y_test, y_predict_RF)}')

# %% [code]
#Heatmapof the confusion matrix RF Model
import seaborn as sn
import matplotlib.pyplot as plt
plt.figure(figsize = (12,8))
x_label=target_names #x_label=['Adware','Agent','Backdoor','Trojan','Virus','Worms']
y_label=target_names #y_label=['Adware','Agent','Backdoor','Trojan','Virus','Worms']
sn.heatmap(conf_matrix_RF, annot=True,cmap="Greens",fmt='.4g',annot_kws={"size": 14},xticklabels=x_label, yticklabels=y_label)
plt.xlabel('Predicted')
plt.ylabel('Actual')
plt.savefig("VirusShare_RF_cfm.eps",format='eps',dpi=1200)

# %% [code]
#SVC_OUTPUT_LABELS.txt

SVC_LABELS = open("SVC_OUTPUT_LABELS.txt", 'r')
y_predict_SVC=SVC_LABELS.readlines()

y_predict_SVC=str(y_predict_SVC[0])
y_predict_SVC=y_predict_SVC.replace('[','')
y_predict_SVC=y_predict_SVC.replace(']','')
#print(ORG_LABELS)
y_predict_SVC=list(map(int,y_predict_SVC.split(',')))

conf_matrix_SVC=confusion_matrix(y_test, y_predict_SVC)
print(conf_matrix_SVC)
print(f'{classification_report(y_test, y_predict_SVC)}')

# %% [code]
#Heatmapof the confusion matrix SVC Model
import seaborn as sn
import matplotlib.pyplot as plt
plt.figure(figsize = (12,8))
x_label=target_names #x_label=['Adware','Agent','Backdoor','Trojan','Virus','Worms']
y_label=target_names #y_label=['Adware','Agent','Backdoor','Trojan','Virus','Worms']
sn.heatmap(conf_matrix_SVC, annot=True,cmap="Greens",fmt='.4g',annot_kws={"size": 14},xticklabels=x_label, yticklabels=y_label)
plt.xlabel('Predicted')
plt.ylabel('Actual')
plt.savefig("VirusShare_SVC_cfm.eps",format='eps',dpi=1200)

# %% [code]
#Load the data
MAL_API_DATA=pd.DataFrame()
MAL_API_DATA=pd.read_csv('MAL-API-2019_DATASET_PLOT_INFO',index_col=['API_Sequence_Length'])

# %% [code]
MAL_API_DATA

# %% [code]
#df=pd.read_csv('test_plot',index_col=['API Sequence Length'])
MAL_API_DATA=MAL_API_DATA.iloc[::-1]
# Plot grouped horizontal bar chart 
#plt.figure(figsize=(12,6)) color={"darkorange", "cornflowerblue"},
MAL_API_DATA.plot.barh(width=.9,figsize=(12,6)) 
#plt.xlabel('Sample size in Millions')
plt.legend(loc=0)
# Define axes labels    Sample plotname: Malware_VirusSample_DupRemoved
plt.xlabel("No. of malware samples in the range")
plt.ylabel("API Sequence Length \n MAL-API-2019")
plt.savefig('Length_distribution_MAL-API-2019.eps',format='eps', dpi=1500)

# %% [code]
#Load the data
VirusShare_DATA=pd.DataFrame()
VirusShare_DATA=pd.read_csv('VirusShare_DATASET_PLOT_INFO',index_col=['API_Sequence_Length'])

# %% [code]
VirusShare_DATA

# %% [code]
#df=pd.read_csv('test_plot',index_col=['API Sequence Length'])
VirusShare_DATA=VirusShare_DATA.iloc[::-1]
# Plot grouped horizontal bar chart 
#plt.figure(figsize=(12,6)) color={"darkorange", "cornflowerblue"},
VirusShare_DATA.plot.barh(width=.9,figsize=(12,6)) 
#plt.xlabel('Sample size in Millions')
plt.legend(loc=0)
# Define axes labels    Sample plotname: Malware_VirusSample_DupRemoved
plt.xlabel("No. of malware samples in the range")
plt.ylabel("API Sequence Length \n VirusShare")
plt.savefig('Length_distribution_VirusShare.eps',format='eps', dpi=1500)

# %% [code]
import pandas as pd
import matplotlib.pyplot as plt

VirusShare_DATA=pd.read_csv('VirusShare_DATASET_PLOT_INFO',index_col=['API_Sequence_Length'])
#display(VirusShare_DATA)

VirusShare_DATA_T = VirusShare_DATA.T
FONT=9
# plot
plt.figure(figsize = (14,8))
ax = VirusShare_DATA_T.plot.barh(stacked=True, figsize=(14,8))

plt.legend(loc='upper center', bbox_to_anchor=(0.5, -0.06), fancybox=True, shadow=True, ncol=5,fontsize=FONT)

plt.yticks(fontsize=FONT)
plt.xticks(fontsize=FONT)
# annotations:
for p in ax.patches:
    left, bottom, width, height = p.get_bbox().bounds
    if width > 0:
         ax.annotate(f'{width:0.0f}', xy=(left+width/2, bottom+height/2), ha='center', va='center',fontsize=FONT)
            
plt.xlabel("No. of malware samples in the range",fontsize=FONT)
plt.ylabel("API Sequence Length VirusShare",fontsize=FONT)
plt.savefig('Length_distribution_VirusShare.eps',format='eps', dpi=1500)

# %% [code]
import pandas as pd
import matplotlib.pyplot as plt

#Load the data
MAL_API_DATA=pd.DataFrame()
MAL_API_DATA=pd.read_csv('MAL-API-2019_DATASET_PLOT_INFO',index_col=['API_Sequence_Length'])

MAL_API_DATA_T = MAL_API_DATA.T

FONT=9
# plot
plt.figure(figsize = (14,8))
ax = MAL_API_DATA_T.plot.barh(stacked=True, figsize=(14, 8))

plt.legend(loc='upper center', bbox_to_anchor=(0.5, -0.06), fancybox=True, shadow=True, ncol=5,fontsize=FONT)

plt.yticks(fontsize=FONT)
plt.xticks(fontsize=FONT)
# annotations:
for p in ax.patches:
    left, bottom, width, height = p.get_bbox().bounds
    if width > 0:
         ax.annotate(f'{width:0.0f}', xy=(left+width/2, bottom+height/2), ha='center', va='center',fontsize=FONT)
            
plt.xlabel("No. of malware samples in the range",fontsize=FONT)
plt.ylabel("API Sequence Length MAL-API-2019",fontsize=FONT)
plt.savefig('Length_distribution_MAL-API-2019.eps',format='eps', dpi=1500)

# %% [code]
import pandas as pd
import matplotlib.pyplot as plt

#Load the data
VirusSample_DATA=pd.DataFrame()
VirusSample_DATA=pd.read_csv('VirusSample_DATASET_PLOT_INFO',index_col=['API_Sequence_Length'])

VirusSample_DATA = VirusSample_DATA.T

FONT=6
# plot
plt.figure(figsize = (14,8))
ax = VirusSample_DATA.plot.barh(stacked=True, figsize=(14, 8))

plt.legend(loc='upper center', bbox_to_anchor=(0.5, -0.06), fancybox=True, shadow=True, ncol=5,fontsize=FONT+3)

plt.yticks(fontsize=FONT+3)
plt.xticks(fontsize=FONT+3)
# annotations:
for p in ax.patches:
    left, bottom, width, height = p.get_bbox().bounds
    if width > 0:
         ax.annotate(f'{width:0.0f}', xy=(left+width/2, bottom+height/2), ha='center', va='center',fontsize=FONT)
            
plt.xlabel("No. of malware samples in the range",fontsize=FONT+3)
plt.ylabel("API Sequence Length VirusSample",fontsize=FONT+3)
plt.savefig('Length_distribution_VirusSample.eps',format='eps', dpi=1500)

# %% [code]
