# Supplementary material for: Machine learning techniques for imbalanced multiclass malware classification through adaptive feature selection
Source: PeerJ Comput Sci. 2025 Mar 25;11:e2752. doi: 10.7717/peerj-cs.2752 (PMC12190268; doi:10.7717/peerj-cs.2752)
Supplement: Supplemental Information 7 [file peerj-cs-11-2752-s007.txt]

Dataset 1: MAL-API-2019
Repository Name: Mendeley
Repository Link:  https://data.mendeley.com/datasets/w393cchcb7/2 
doi: 10.17632/w393cchcb7.2
Published: 26 May 2019
Contributor: Ferhat Özgür Çatak
Related Article Links: https://arxiv.org/abs/1905.01999 
https://github.com/ocatak/malware_api_class

Dataset 2 & 3: VirusShare and VirusSample
Repository Name:  GitHub
Repository Link: https://github.com/khas-ccip/api_sequences_malware_datasets
doi: 10.48550/arXiv.2111.15205
Related Article Link: https://arxiv.org/abs/2111.15205
Contributors: Berkant Düzgün, Aykut Çayır, Ferhat Demirkıran, Ceyda Nur Kahya, Buket Gençaydın, Hasan Dağ
